# Supplementary material for: ChromNet: Learning the human chromatin network from all ENCODE ChIP-seq data
Source: Genome Biol. 2016 Apr 30;17:82. doi: 10.1186/s13059-016-0925-0 (PMC4852466; doi:10.1186/s13059-016-0925-0)
Supplement: Additional file 2 — ENCODE data sets used in ChromNet (1451 total). (TXT 34 kb) [file 13059_2016_925_MOESM2_ESM.txt]

Additional Data 1: ENCODE datasets used in ChromNet (1,451 total)


K562 - 236 datasets
ENCSR557RVF (ZHX1), ENCSR815ZDS (SREBF1), ENCSR887ZEN (SIN3B), ENCSR364SNE (POU5F1), ENCSR485GKE (NFE2L2), ENCSR986CDX (NEUROD1), ENCSR376WCJ (IRF2), ENCSR124BJR (ETV6), ENCSR618GDK (CEBPZ), ENCSR782WRO (BMI1), ENCSR137ZMQ (REST), ENCSR851BNE (MEIS2), ENCSR109YGM (CREB3L1), ENCSR189PYJ (SMAD2), ENCSR038DJJ (SMAD1), ENCSR138FUZ (RNF2), ENCSR506CVF (RB1), ENCSR979UVS (PBX2), ENCSR111HAT (NONO), ENCSR010KFT (NONO), ENCSR509GDT (GFI1B), ENCSR443YGY (BMI1), ENCSR991ELG (SP1), ENCSR788RSW (SOX6), ENCSR414TYY (RUNX1), ENCSR274CGK (PAX8), ENCSR494TDU (NRF1), ENCSR998AJK (NRF1), ENCSR180NCY (MTA3), ENCSR486IFJ (ESRRA), ENCSR972ZBV (ATF7), ENCSR224IKA (TFDP1), ENCSR353HEP (TARDBP), ENCSR286PCG (ZBED1), ENCSR077DKV (CREM), ENCSR272JAT (CBX5), ENCSR000DOB (HMGN3), ENCSR000DOC (BRF2), ENCSR000DOA (CCNT2), ENCSR000DOF (NELFE), ENCSR000DOG (ATF3), ENCSR000DOD (GTF3C2), ENCSR000DOE (GTF2B), ENCSR000DOJ (BRF1), ENCSR000DOK (BDP1), ENCSR000DOH (SIRT6), ENCSR000DOI (POLR3A), ENCSR000DJY (eGFP-JUNB), ENCSR000DNZ (ATF1), ENCSR000DJW (eGFP-NR4A1), ENCSR000DJX (eGFP-JUND), ENCSR000DJZ (eGFP-HDAC8), ENCSR000DKA (eGFP-GATA2), ENCSR000DKB (eGFP-FOS), ENCSR000EHN (SMARCB1), ENCSR000EHP (POLR2A), ENCSR000EHQ (POLR3G), ENCSR000EHB (TAL1), ENCSR000EHC (GTF2F1), ENCSR000EHA (TBP), ENCSR000EHF (POLR2AphosphoS2), ENCSR000EHG (USF2), ENCSR000EHD (CHD2), ENCSR000EHE (CEBPB), ENCSR000EHJ (STAT1), ENCSR000EHK (STAT1), ENCSR000EHH (NRF1), ENCSR000EHO (SMARCA4), ENCSR000EHL (POLR2A), ENCSR000EGX (MAFK), ENCSR000EFZ (UBTF), ENCSR000EFP (ZNF384), ENCSR000EFQ (ZMIZ1), ENCSR000EFR (ZC3H11A), ENCSR000EFS (JUN), ENCSR000EFT (GATA1), ENCSR000EFU (ELK1), ENCSR000EFV (MAX), ENCSR000EFW (UBTF), ENCSR000EFX (MAZ), ENCSR000EFY (ARID3A), ENCSR000EFN (HCFC1), ENCSR000EFO (CUX1), ENCSR000DWB (H3K36me3), ENCSR000DWC (H3K27me3), ENCSR000EGW (SMC3), ENCSR000EWC (H3K4me1), ENCSR000EWB (H3K27me3), ENCSR000EWA (H3K4me3), ENCSR000EWG (GATA2), ENCSR000EWF (YY1), ENCSR000EWE (ZNF274), ENCSR000EWD (SETDB1), ENCSR000EWJ (E2F6), ENCSR000EWI (SETDB1), ENCSR000EWH (NR2C2), ENCSR000EWN (ZNF263), ENCSR000EWM (GATA1), ENCSR000EWL (E2F4), ENCSR000EVX (ZNF274), ENCSR000EVY (TRIM28), ENCSR000EVZ (H3K9ac), ENCSR000DWD (H3K4me3), ENCSR000DWE (CTCF), ENCSR000EGV (BHLHE40), ENCSR000EGU (IRF1), ENCSR000EGT (IRF1), ENCSR000EGS (MYC), ENCSR000EGR (NFYA), ENCSR000EGQ (NFYB), ENCSR000EGP (ZNF143), ENCSR000EGZ (MXI1), ENCSR000EGY (EP300), ENCSR000EGC (RCOR1), ENCSR000EGB (TBL1XR1), ENCSR000EGA (TBL1XR1), ENCSR000EGG (RCOR1), ENCSR000EGF (POLR2AphosphoS2), ENCSR000EGE (EP300), ENCSR000EGD (BACH1), ENCSR000EGK (IRF1), ENCSR000EGJ (MYC), ENCSR000EGI (MAFF), ENCSR000EGH (JUN), ENCSR000EGO (RFX5), ENCSR000EGN (JUND), ENCSR000EGM (CTCF), ENCSR000EGL (IRF1), ENCSR000BRW (TRIM28), ENCSR000FCB (MITF), ENCSR000FCC (NFE2), ENCSR000FCE (ETV6), ENCSR000FCD (SMAD5), ENCSR000ATM (REST), ENCSR000AKU (H3K4me3), ENCSR000AQH (PHF8), ENCSR000AKS (H3K4me1), ENCSR000APC (H2AFZ), ENCSR000AUC (SUZ12), ENCSR000AUA (RNF2), ENCSR000AQF (HDAC1), ENCSR000AVE (WHSC1), ENCSR000AKR (H3K36me3), ENCSR000AKX (H4K20me1), ENCSR000AQA (KDM5B), ENCSR000AQJ (SAP30), ENCSR000AQB (EP300), ENCSR000AQE (EZH2), ENCSR000APE (H3K9me3), ENCSR000AKT (H3K4me2), ENCSR000ATZ (KAT2B), ENCSR000ATY (NCOR1), ENCSR000AUT (SETDB1), ENCSR000ATT (CREBBP), ENCSR000ATX (KDM1A), ENCSR000ATV (CBX3), ENCSR000AQI (RBBP5), ENCSR000ATW (CBX8), ENCSR000ATL (CHD4), ENCSR000AKP (H3K27ac), ENCSR000ATJ (HDAC6), ENCSR000APD (H3K79me2), ENCSR000AUB (SIRT6), ENCSR000AKO (CTCF), ENCSR000ATU (CBX2), ENCSR000AKQ (H3K27me3), ENCSR000AVD (CHD7), ENCSR000AKV (H3K9ac), ENCSR000AKW (H3K9me1), ENCSR000AQD (CHD1), ENCSR000AQG (HDAC2), ENCSR000DMA (CTCF), ENCSR000DLZ (MYC), ENCSR000FAD (RAD21), ENCSR000BNK (CTCFL), ENCSR000BNL (SP2), ENCSR000BNM (TAF7), ENCSR000BNN (THAP1), ENCSR000BMH (YY1), ENCSR000BMG (HDAC2), ENCSR000BME (ZBTB7A), ENCSR000FAZ (MYC), ENCSR000FAC (XRCC4), ENCSR000FAU (STAT1), ENCSR000FAT (STAT2), ENCSR000FAY (POLR2A), ENCSR000FAX (POLR2A), ENCSR000FAW (POLR2A), ENCSR000FAV (STAT1), ENCSR000BNE (EGR1), ENCSR000FAI (FOS), ENCSR000BRK (TEAD4), ENCSR000EZT (JUN), ENCSR000EZU (MYC), ENCSR000FAE (MAX), ENCSR000BQY (PML), ENCSR000BNV (MEF2A), ENCSR000BNU (ATF3), ENCSR000BNW (SIX5), ENCSR000BMD (ELF1), ENCSR000BRR (STAT5A), ENCSR000BRQ (CEBPB), ENCSR000FAJ (POLR2A), ENCSR000BLK (SRF), ENCSR000BLP (MAX), ENCSR000BLO (GABPA), ENCSR000BLR (SIN3A), ENCSR000DLY (POLR2A), ENCSR000BMV (FOSL1), ENCSR000BMW (REST), ENCSR000EZW (JUN), ENCSR000EZV (MYC), ENCSR000FBC (STAT2), ENCSR000EZX (JUN), ENCSR000BRT (CBX3), ENCSR000BRS (NR2F2), ENCSR000BVY (CEBPD), ENCSR000BMR (POLR2A), ENCSR000BGX (SIX5), ENCSR000BGW (SPI1), ENCSR000BKF (ZBTB33), ENCSR000BKS (TAF1), ENCSR000BKT (USF1), ENCSR000BKQ (ETS1), ENCSR000BKR (POLR2AphosphoS5), ENCSR000BKU (YY1), ENCSR000BKV (RAD21), ENCSR000BSO (CREB1), ENCSR000BPJ (CTCF), ENCSR000BKO (SP1), ENCSR000BKM (GATA2), ENCSR000BKH (BCLAF1), ENCSR000FAH (JUN), ENCSR000FAG (MYC), ENCSR000FAF (NFE2), ENCSR000BLI (E2F6)

GM12878 - 143 datasets
ENCSR459FTB (UBTF), ENCSR769ZTN (GTF2F1), ENCSR332EYT (STAT1), ENCSR679FAB (RNF2), ENCSR916BOH (RB1), ENCSR664POU (RELA), ENCSR974OFJ (KLF5), ENCSR408JQO (IRF3), ENCSR597VGC (ETV6), ENCSR517QHU (BHLHE40), ENCSR900XDB (ZFP36), ENCSR237YZZ (MAFF), ENCSR904YPP (NR3C1), ENCSR725LYT (ARID3A), ENCSR585CVE (BACH1), ENCSR009MBP (HSF1), ENCSR514VAY (HCFC1), ENCSR819ATC (MYB), ENCSR681NOM (CEBPB), ENCSR331HPA (GABPA), ENCSR117KWH (ZNF207), ENCSR637QAM (TRIM22), ENCSR016UEH (TARDBP), ENCSR501DKS (TCF7), ENCSR626VUC (ETV6), ENCSR839XZU (CREM), ENCSR000DNQ (ZZZ3), ENCSR000DNP (SUPT20H), ENCSR000DNM (NFYB), ENCSR000DNO (KAT2A), ENCSR000DNN (NFYA), ENCSR000DZC (RCOR1), ENCSR000DZQ (EBF1), ENCSR000DZP (SMC3), ENCSR000DZS (BRCA1), ENCSR000DZR (CHD2), ENCSR000DZO (NRF1), ENCSR000DZD (EP300), ENCSR000DZG (EP300), ENCSR000DZF (MAX), ENCSR000DZI (MXI1), ENCSR000DZK (POLR2AphosphoS2), ENCSR000DYS (JUND), ENCSR000DZJ (BHLHE40), ENCSR000DZL (ZNF143), ENCSR000DYT (SREBF2), ENCSR000DYU (SREBF1), ENCSR000EAA (WRNIP1), ENCSR000DZU (USF2), ENCSR000DZW (RFX5), ENCSR000DZY (NFE2), ENCSR000DZX (IRF3), ENCSR000DZZ (TBP), ENCSR000DZA (MAZ), ENCSR000DZM (STAT1), ENCSR000DZE (CHD1), ENCSR000DYX (SIN3A), ENCSR000DZN (CTCF), ENCSR000DYY (E2F4), ENCSR000EAD (POLR2A), ENCSR000EAG (RELA), ENCSR000EAC (RAD21), ENCSR000DYP (ZNF384), ENCSR000DYQ (ESRRA), ENCSR000DYR (CUX1), ENCSR000DRW (H3K36me3), ENCSR000DYV (MAFK), ENCSR000DZV (STAT3), ENCSR000EUK (ZNF274), ENCSR000EUJ (IKZF1), ENCSR000EUM (YY1), ENCSR000EUL (NR2C2), ENCSR000DRY (H3K4me3), ENCSR000DRX (H3K27me3), ENCSR000DRZ (CTCF), ENCSR000DYZ (TBL1XR1), ENCSR000DZB (ELK1), ENCSR000AKB (CTCF), ENCSR000ARD (EZH2), ENCSR000AKG (H3K4me2), ENCSR000AKC (H3K27ac), ENCSR000AOW (H3K79me2), ENCSR000AKE (H3K36me3), ENCSR000AOV (H2AFZ), ENCSR000AKF (H3K4me1), ENCSR000AKH (H3K9ac), ENCSR000AKA (H3K4me3), ENCSR000AKD (H3K27me3), ENCSR000AOX (H3K9me3), ENCSR000AKI (H4K20me1), ENCSR000DKV (CTCF), ENCSR000BQS (REST), ENCSR000BQT (TCF3), ENCSR000EYV (JUND), ENCSR000BRX (CEBPB), ENCSR000EYU (POLR3G), ENCSR000BUF (CREB1), ENCSR000BNP (YY1), ENCSR000BNQ (BCL3), ENCSR000BMI (SRF), ENCSR000BQM (PML), ENCSR000BQL (NFATC1), ENCSR000BQK (ATF2), ENCSR000BRU (FOXM1), ENCSR000BND (ZEB1), ENCSR000BMY (RAD21), ENCSR000BNG (MEF2C), ENCSR000BRI (RUNX3), ENCSR000BQZ (STAT5A), ENCSR000BRH (MTA3), ENCSR000BRG (EGR1), ENCSR000BGQ (SPI1), ENCSR000BGR (PBX3), ENCSR000BGP (POU2F2), ENCSR000BGS (TAF1), ENCSR000BGT (BATF), ENCSR000BMB (ELF1), ENCSR000BRN (NFIC), ENCSR000DKT (POLR2A), ENCSR000BGI (USF1), ENCSR000BGD (POLR2A), ENCSR000BGC (GABPA), ENCSR000BGF (REST), ENCSR000BGE (SRF), ENCSR000BIF (POLR2AphosphoS5), ENCSR000BJE (SIX5), ENCSR000BMQ (EGR1), ENCSR000DKU (MYC), ENCSR000BJD (RXRA), ENCSR000BHJ (PAX5), ENCSR000BHK (SP1), ENCSR000BHD (PAX5), ENCSR000BHC (ZBTB33), ENCSR000BGU (EBF1), ENCSR000BHB (EP300), ENCSR000BHA (BCL11A), ENCSR000BGZ (TCF12), ENCSR000BGY (IRF4), ENCSR000BKA (ETS1), ENCSR000BKB (MEF2A), ENCSR000BJY (ATF3), ENCSR000BJZ (BCLAF1), ENCSR000EYZ (FOS)

HepG2 - 115 datasets
ENCSR157CAU (ZKSCAN1), ENCSR771GTF (SUZ12), ENCSR620YNB (KAT2B), ENCSR452YHM (SIN3B), ENCSR529JYA (HCFC1), ENCSR049KIZ (CUX1), ENCSR177HDZ (FOS), ENCSR699TNT (BACH1), ENCSR219NRT (GTF2F1), ENCSR488EES (NFE2L2), ENCSR928API (RFX1), ENCSR407BEZ (ZHX2), ENCSR000DUF (H3K4me3), ENCSR000DUG (CTCF), ENCSR000EDX (POLR2AphosphoS2), ENCSR000EDV (EP300), ENCSR000DUD (H3K36me3), ENCSR000EEX (CEBPB), ENCSR000EDY (BRCA1), ENCSR000EEQ (PPARGC1A), ENCSR000EEU (HNF4A), ENCSR000EDW (SMC3), ENCSR000EET (HSF1), ENCSR000EEW (ESRRA), ENCSR000EEV (NR3C1), ENCSR000EEI (JUND), ENCSR000EEH (NRF1), ENCSR000EEK (JUN), ENCSR000EEJ (IRF3), ENCSR000EEM (POLR2A), ENCSR000EEL (TBP), ENCSR000EEO (SREBF1), ENCSR000EEA (RFX5), ENCSR000EEC (MAFF), ENCSR000EEB (MAFK), ENCSR000EEE (CEBPB), ENCSR000EED (CHD2), ENCSR000EEG (RAD21), ENCSR000EEF (USF2), ENCSR000EDZ (MAFK), ENCSR000EVQ (TCF7L2), ENCSR000EVR (ZNF274), ENCSR000EVS (NR2C2), ENCSR000EEP (POLR2A), ENCSR000DUE (H3K27me3), ENCSR000EDT (BHLHE40), ENCSR000EDU (MXI1), ENCSR000EDS (MAX), ENCSR000EDP (ARID3A), ENCSR000EDQ (RCOR1), ENCSR000EDN (MAZ), ENCSR000EDO (CEBPZ), ENCSR101FJU (ZNF384), ENCSR101FJS (TBL1XR1), ENCSR101FJT (ZNF143), ENCSR000ATD (H3K9me3), ENCSR000AMP (H3K4me3), ENCSR000AOL (H3K27me3), ENCSR000AOK (H2AFZ), ENCSR000AMQ (H4K20me1), ENCSR000APV (H3K4me1), ENCSR000AMB (H3K36me3), ENCSR000AMA (CTCF), ENCSR000ARI (EZH2), ENCSR000AMC (H3K4me2), ENCSR000AMO (H3K27ac), ENCSR000AOM (H3K79me2), ENCSR000AMD (H3K9ac), ENCSR000EZP (SREBF1), ENCSR000EZO (SREBF2), ENCSR000EZQ (POLR2A), ENCSR000BQW (MBD4), ENCSR000BQX (NFIC), ENCSR000BNI (FOXA2), ENCSR000BNJ (HNF4G), ENCSR000BQJ (CEBPD), ENCSR000BQI (CEBPB), ENCSR000BMZ (ELF1), ENCSR000BNA (ZBTB33), ENCSR000BVN (ZEB1), ENCSR000BVM (NR2F2), ENCSR000BVL (CREB1), ENCSR000BTM (MAX), ENCSR000BNT (YY1), ENCSR000BGM (USF1), ENCSR000BGK (JUND), ENCSR000BGL (SIN3A), ENCSR000BMC (HDAC2), ENCSR000BLW (EP300), ENCSR000BLV (SRF), ENCSR000BRP (TEAD4), ENCSR000BRO (MYBL2), ENCSR000BID (BHLHE40), ENCSR000BIE (CTCF), ENCSR000BLS (RAD21), ENCSR000DLQ (POLR2A), ENCSR000BMO (FOXA1), ENCSR000DLR (MYC), ENCSR000DLS (CTCF), ENCSR000BJG (TCF12), ENCSR000BJK (GABPA), ENCSR000BJL (REST), ENCSR000BJN (TAF1), ENCSR000BJM (POLR2A), ENCSR000BOT (REST), ENCSR000BOU (SP2), ENCSR000BKE (ATF3), ENCSR000BJX (SP1), ENCSR000BHR (ZBTB33), ENCSR000BHP (FOSL2), ENCSR000BHU (RXRA), ENCSR000BQA (ZBTB7A), ENCSR000BPI (POLR2AphosphoS5), ENCSR000BLF (HNF4A), ENCSR000BLE (FOXA1)

A549 - 94 datasets
ENCSR294JWV (ZFP36), ENCSR277OOQ (ZC3H11A), ENCSR563FBT (USF2), ENCSR638QYO (SREBF2), ENCSR897MYK (SREBF1), ENCSR513XQX (SIN3A), ENCSR064LJN (RFX5), ENCSR356WVQ (KAT2B), ENCSR541WQI (MAFK), ENCSR584GHV (NFE2L2), ENCSR636YLV (MAZ), ENCSR116TFA (NR3C1), ENCSR473SUA (ESRRA), ENCSR623KNM (ELK1), ENCSR618ICR (RCOR1), ENCSR067HGI (CHD2), ENCSR398YBM (CHD1), ENCSR996DUT (JUN), ENCSR857KDI (BRCA1), ENCSR043EHG (BACH1), ENCSR000DYJ (BHLHE40), ENCSR000DYI (CEBPB), ENCSR000DYG (MAX), ENCSR000DYF (POLR2AphosphoS2), ENCSR000DYE (RAD21), ENCSR000DYD (CTCF), ENCSR000DYC (MYC), ENCSR000DPF (CTCF), ENCSR000DPD (H3K4me3), ENCSR000DNA (CTCF), ENCSR000DMZ (POLR2A), ENCSR000BUD (TEAD4), ENCSR000BUC (RAD21), ENCSR000BUB (CEBPB), ENCSR000BTN (PBX3), ENCSR000BTJ (MAX), ENCSR000BTI (GATA3), ENCSR000BTC (E2F6), ENCSR000BRM (SIN3A), ENCSR000BRL (SIX5), ENCSR000BRF (JUND), ENCSR000BRE (FOXA2), ENCSR000BRD (FOXA1), ENCSR000BRC (CREB1), ENCSR000BRB (CREB1), ENCSR000BRA (CREB1), ENCSR000BQQ (TCF12), ENCSR000BQP (REST), ENCSR000BQO (FOSL2), ENCSR000BQH (BCL3), ENCSR000BPZ (ZBTB33), ENCSR000BPY (GABPA), ENCSR000BPX (FOXA1), ENCSR000BPW (EP300), ENCSR000BPV (USF1), ENCSR000BPU (ETS1), ENCSR000BPT (ELF1), ENCSR000BPS (ATF3), ENCSR000BPM (YY1), ENCSR000BPF (TAF1), ENCSR000BPE (SP1), ENCSR000BJT (NR3C1), ENCSR000BJR (NR3C1), ENCSR000BJB (USF1), ENCSR000BIO (NR3C1), ENCSR000BHX (USF1), ENCSR000BHW (CTCF), ENCSR000BHV (CTCF), ENCSR000BHI (POLR2A), ENCSR000BHH (POLR2A), ENCSR000BHG (NR3C1), ENCSR000BHF (NR3C1), ENCSR000BHE (NR3C1), ENCSR000AUL (H3K36me3), ENCSR000AUN (H3K9me3), ENCSR000AUF (CTCF), ENCSR000AUI (H3K27ac), ENCSR000AUE (CTCF), ENCSR000AUJ (H3K27me3), ENCSR000AST (H3K4me3), ENCSR000AVG (H3K36me3), ENCSR000ATP (H3K79me2), ENCSR000AUK (H3K27me3), ENCSR000AVI (H3K4me2), ENCSR000AUG (H2AFZ), ENCSR000ASH (H3K4me3), ENCSR000ASU (H3K79me2), ENCSR000ASV (H3K9ac), ENCSR000AVH (H3K4me1), ENCSR000AUH (H2AFZ), ENCSR000AUM (H3K4me1), ENCSR000AUO (H4K20me1), ENCSR000AVF (H3K27ac), ENCSR000ATO (H3K4me2)

HeLa-S3 - 85 datasets
ENCSR855WKQ (ZHX1), ENCSR887MXT (ZHX1), ENCSR184MFH (ZFP36), ENCSR680OFU (EP300), ENCSR140DSL (MAFF), ENCSR392EAA (CHD1), ENCSR611WZO (SREBF2), ENCSR000EVM (HA-E2F1), ENCSR000EZL (POLR2A), ENCSR000EZK (STAT1), ENCSR000EZF (MAX), ENCSR000EZE (FOS), ENCSR000EZD (MYC), ENCSR000EZC (SMARCA4), ENCSR000EVN (NR2C2), ENCSR000EVL (E2F4), ENCSR000EVK (E2F6), ENCSR000EVJ (E2F1), ENCSR000EVI (ELK4), ENCSR000EVG (ZNF274), ENCSR000EVF (TCF7L2), ENCSR000EVE (TCF7L2), ENCSR000EDM (SMARCC1), ENCSR000EDL (SMARCC2), ENCSR000EDK (SMARCB1), ENCSR000EDJ (NRF1), ENCSR000EDH (JUND), ENCSR000EDG (JUN), ENCSR000EDF (IRF3), ENCSR000EDE (RAD21), ENCSR000EDD (TBP), ENCSR000EDC (STAT3), ENCSR000EDB (BRCA1), ENCSR000EDA (CEBPB), ENCSR000ECZ (GTF2F1), ENCSR000ECY (PRDM1), ENCSR000ECX (RFX5), ENCSR000ECW (USF2), ENCSR000ECV (EP300), ENCSR000ECU (MXI1), ENCSR000ECT (POLR2AphosphoS2), ENCSR000ECS (SMC3), ENCSR000ECR (KAT2A), ENCSR000ECQ (SUPT20H), ENCSR000ECP (CHD2), ENCSR000ECO (ZNF143), ENCSR000ECN (MAX), ENCSR000ECM (RCOR1), ENCSR000ECL (MAZ), ENCSR000ECK (MAFK), ENCSR000ECJ (ZKSCAN1), ENCSR000ECI (ELK1), ENCSR000ECH (HCFC1), ENCSR000DUB (CTCF), ENCSR000DUA (H3K4me3), ENCSR000DTZ (H3K36me3), ENCSR000DTY (H3K27me3), ENCSR000DNY (GTF3C2), ENCSR000DNX (BDP1), ENCSR000DNW (BRF1), ENCSR000DNV (BRF2), ENCSR000DNU (POLR3A), ENCSR000DNT (ZZZ3), ENCSR000DNS (NFYA), ENCSR000DNR (NFYB), ENCSR000DLO (CTCF), ENCSR000DLN (MYC), ENCSR000DLM (POLR2A), ENCSR000BMN (REST), ENCSR000BHT (TAF1), ENCSR000BHS (GABPA), ENCSR000BGO (POLR2A), ENCSR000AOF (H3K4me3), ENCSR000AOA (CTCF), ENCSR000AOC (H3K27ac), ENCSR000AOH (H3K9ac), ENCSR000APW (H3K4me1), ENCSR000AQO (H3K9me3), ENCSR000AOE (H3K4me2), ENCSR000APB (H3K27me3), ENCSR000ATC (EZH2), ENCSR000AOD (H3K36me3), ENCSR000AOI (H4K20me1), ENCSR000AQN (H2AFZ), ENCSR000AOG (H3K79me2)

H1-hESC - 84 datasets
ENCSR000EUQ (SUZ12), ENCSR000EUP (MAX), ENCSR000EUO (CTBP2), ENCSR000EUN (ZNF274), ENCSR000ECF (RFX5), ENCSR000ECE (RAD21), ENCSR000ECD (USF2), ENCSR000ECC (NRF1), ENCSR000ECB (TBP), ENCSR000ECA (JUN), ENCSR000EBZ (JUND), ENCSR000EBY (MYC), ENCSR000EBX (BRCA1), ENCSR000EBW (ZNF143), ENCSR000EBV (CEBPB), ENCSR000EBU (CHD1), ENCSR000EBT (CHD2), ENCSR000EBS (MAFK), ENCSR000EBR (MXI1), ENCSR000EBQ (BACH1), ENCSR000EBP (GTF2F1), ENCSR000EBO (SIN3A), ENCSR000DLK (CTCF), ENCSR000DLJ (POLR2A), ENCSR000DLI (MYC), ENCSR000BSN (CREB1), ENCSR000BSJ (MAX), ENCSR000BSI (E2F6), ENCSR000BRY (TEAD4), ENCSR000BQV (SP4), ENCSR000BQU (ATF2), ENCSR000BQG (SP2), ENCSR000BNS (FOSL1), ENCSR000BNR (HDAC2), ENCSR000BNH (CTCF), ENCSR000BMU (POU5F1), ENCSR000BMT (NANOG), ENCSR000BMJ (BCL11A), ENCSR000BLU (TAF7), ENCSR000BLD (RAD21), ENCSR000BKP (JUND), ENCSR000BKK (EP300), ENCSR000BKD (YY1), ENCSR000BKC (ATF3), ENCSR000BJW (RXRA), ENCSR000BJA (EGR1), ENCSR000BIW (GABPA), ENCSR000BIV (SRF), ENCSR000BIU (USF1), ENCSR000BIT (TCF12), ENCSR000BIS (SIN3A), ENCSR000BIR (SP1), ENCSR000BIQ (SIX5), ENCSR000BIP (BCL11A), ENCSR000BIC (POLR2AphosphoS5), ENCSR000BHO (TAF1), ENCSR000BHN (POLR2A), ENCSR000BHM (REST), ENCSR000AVA (CHD7), ENCSR000APZ (H3K9me3), ENCSR000APX (H2AFZ), ENCSR000AMG (H3K4me3), ENCSR000AMF (CTCF), ENCSR000ALU (H3K27me3), ENCSR000ATS (SUZ12), ENCSR000AQC (RBBP5), ENCSR000ANA (H3K4me1), ENCSR000AQK (CHD1), ENCSR000ANB (H3K36me3), ENCSR000AUS (SIRT6), ENCSR000AUQ (EP300), ENCSR000AVC (KDM4A), ENCSR000AUR (KDM5B), ENCSR000AMH (H4K20me1), ENCSR000ASY (EZH2), ENCSR000AVB (HDAC2), ENCSR000APY (H3K79me2), ENCSR000ANC (H3K4me2), ENCSR000AND (H3K9ac), ENCSR000ATQ (HDAC6), ENCSR000ATR (SAP30), ENCSR000ANP (H3K27ac), ENCSR000AQL (KDM5A), ENCSR000ATK (PHF8)

MCF-7 - 55 datasets
ENCSR924TVL (RFX5), ENCSR348JOJ (MTA1), ENCSR663ZZZ (MNT), ENCSR288IJC (MAZ), ENCSR555PBN (MAFK), ENCSR176EXN (JUN), ENCSR062HDL (HSF1), ENCSR557JTZ (GTF2F1), ENCSR954WVZ (ESRRA), ENCSR875KOJ (H3K4me2), ENCSR999WHE (H3K9me3), ENCSR000EWX (HA-E2F1), ENCSR000EWV (GATA3), ENCSR000EWU (ZNF217), ENCSR000EWT (TCF7L2), ENCSR000EWS (GATA3), ENCSR000EWR (H3K27ac), ENCSR000EWQ (H3K9me3), ENCSR000EWP (H3K27me3), ENCSR000EWO (H3K36me3), ENCSR000DWJ (H3K4me3), ENCSR000DWH (CTCF), ENCSR000DMV (CTCF), ENCSR000DMT (POLR2A), ENCSR000DMS (CTCF), ENCSR000DMR (CTCF), ENCSR000DMQ (MYC), ENCSR000DMP (MYC), ENCSR000DMO (CTCF), ENCSR000DMN (POLR2A), ENCSR000DMM (MYC), ENCSR000DML (CTCF), ENCSR000DMK (POLR2A), ENCSR000DMJ (MYC), ENCSR000BVA (SRF), ENCSR000BUZ (PML), ENCSR000BUY (NR2F2), ENCSR000BUX (EGR1), ENCSR000BUO (TEAD4), ENCSR000BUN (TCF12), ENCSR000BUM (SIN3A), ENCSR000BUL (MAX), ENCSR000BUK (GABPA), ENCSR000BUJ (FOXM1), ENCSR000BUI (FOSL2), ENCSR000BTR (EP300), ENCSR000BTQ (RAD21), ENCSR000BTP (HDAC2), ENCSR000BSU (JUND), ENCSR000BST (GATA3), ENCSR000BSS (ELF1), ENCSR000BSR (CEBPB), ENCSR000BSP (REST), ENCSR000AHF (TAF1), ENCSR000AHD (CTCF)

SK-N-SH - 44 datasets
ENCSR000DXR (H3K4me3), ENCSR000EHX (RAD21), ENCSR000DXQ (CTCF), ENCSR000DXP (H3K27me3), ENCSR000EHW (SMC3), ENCSR000EHZ (NRF1), ENCSR000EHY (RFX5), ENCSR000EHV (EP300), ENCSR000EIB (JUND), ENCSR000DXO (H3K36me3), ENCSR000EIA (MXI1), ENCSR000EIC (CTCF), ENCSR000BSM (YY1), ENCSR000BSL (TCF12), ENCSR000BSK (JUND), ENCSR000BUA (EP300), ENCSR000BVG (RXRA), ENCSR000BVE (PBX3), ENCSR000BMF (USF1), ENCSR000BQF (TAF1), ENCSR000BTZ (USF1), ENCSR000BTS (ZBTB33), ENCSR000BTH (GATA3), ENCSR000BTG (GABPA), ENCSR000BTB (FOXM1), ENCSR000BMA (EP300), ENCSR000BLY (RAD21), ENCSR000BLZ (YY1), ENCSR000BLX (CTCF), ENCSR000BVC (MEF2A), ENCSR000BVD (MAX), ENCSR000BVB (FOSL2), ENCSR000BTA (ELF1), ENCSR000BUQ (TEAD4), ENCSR000BJJ (REST), ENCSR000BOZ (REST), ENCSR000BSV (NFIC), ENCSR000BPB (SIN3A), ENCSR000BPA (POLR2AphosphoS5), ENCSR000FCV (H3K36me3), ENCSR000FCU (H3K27ac), ENCSR000FCT (H3K9me3), ENCSR000FCS (H3K4me3), ENCSR000FCR (H3K4me1)

endothelial cell of umbilical vein - 28 datasets
ENCSR000EFA (JUN), ENCSR000EFB (POLR2A), ENCSR000DVP (CTCF), ENCSR000DVM (H3K36me3), ENCSR000EEZ (MAX), ENCSR000DVO (H3K27me3), ENCSR000DVN (H3K4me3), ENCSR000EVU (FOS), ENCSR000EVW (GATA2), ENCSR000ALD (H3K9ac), ENCSR000ATA (EZH2), ENCSR000ASD (H3K79me2), ENCSR000AKK (H3K27me3), ENCSR000ATB (H3K9me3), ENCSR000ASC (H2AFZ), ENCSR000ALC (H3K36me3), ENCSR000ALF (H4K20me1), ENCSR000AKN (H3K4me3), ENCSR000ALA (CTCF), ENCSR000AKM (H3K4me2), ENCSR000ALB (H3K27ac), ENCSR000AKL (H3K4me1), ENCSR000ALE (H3K9me1), ENCSR000DLW (CTCF), ENCSR000DLV (POLR2A), ENCSR000DLU (MYC), ENCSR000BQC (POLR2AphosphoS5), ENCSR000BQB (POLR2A)

HCT116 - 28 datasets
ENCSR000DTQ (H3K4me3), ENCSR000DTO (CTCF), ENCSR000BNY (ZBTB33), ENCSR000BVJ (TEAD4), ENCSR000BML (POLR2AphosphoS5), ENCSR000EUS (H3K4me1), ENCSR000EUU (POLR2A), ENCSR000EUT (H3K27ac), ENCSR000EUV (TCF7L2), ENCSR000BSH (MAX), ENCSR000BSD (CEBPB), ENCSR000BSE (CTCF), ENCSR000BSF (SP1), ENCSR000BSG (SIN3A), ENCSR000BSA (JUND), ENCSR000BSB (RAD21), ENCSR000BSC (SRF), ENCSR000BNX (YY1), ENCSR000BRZ (EGR1), ENCSR000BUH (CBX3), ENCSR000BVK (USF1), ENCSR000BUG (ATF3), ENCSR000BVI (REST), ENCSR000BVH (ELF1), ENCSR000BTE (FOSL1), ENCSR101FJM (ZNF274), ENCSR000FCQ (H3K36me3), ENCSR000FCP (H3K9me3)

Ishikawa - 25 datasets
ENCSR000BQE (CTCF), ENCSR000BTY (MAX), ENCSR000BJC (NR3C1), ENCSR000BSZ (ZBTB7A), ENCSR000BUS (FOXM1), ENCSR000BTD (SRF), ENCSR000BLB (NR3C1), ENCSR000BIZ (ESR1), ENCSR000BUE (EP300), ENCSR000BTT (CEBPB), ENCSR000BUV (TCF12), ENCSR000BSX (USF1), ENCSR000BKW (FOXA1), ENCSR000BTU (RAD21), ENCSR000BUR (CREB1), ENCSR000BTO (TAF1), ENCSR000BUT (NFIC), ENCSR000BKL (ESR1), ENCSR000BUU (REST), ENCSR000BQR (ESR1), ENCSR000BSY (YY1), ENCSR000BSQ (EGR1), ENCSR000BSW (TEAD4), ENCSR000BKI (POLR2A), ENCSR000BIY (ESR1)

fibroblast of lung - 22 datasets
ENCSR000DPK (H3K27me3), ENCSR000DPJ (H3K9me3), ENCSR000DPO (H3K4me3), ENCSR000DPL (H3K27ac), ENCSR000DWZ (H3K4me3), ENCSR000DWY (CTCF), ENCSR000DPM (CTCF), ENCSR000DVC (H3K4me3), ENCSR000DVA (CTCF), ENCSR000AMU (H3K4me1), ENCSR000AMR (H3K27ac), ENCSR000ASF (H3K79me2), ENCSR000AMY (H4K20me1), ENCSR000AMV (H3K4me2), ENCSR000ANO (CTCF), ENCSR000AMS (H3K27me3), ENCSR000AMT (H3K36me3), ENCSR000ARQ (H3K9me3), ENCSR000ARP (H2AFZ), ENCSR000ARO (EZH2), ENCSR000AMW (H3K4me3), ENCSR000AMX (H3K9ac)

keratinocyte - 19 datasets
ENCSR000DWX (CTCF), ENCSR000DWW (H3K36me3), ENCSR000DWV (H3K4me3), ENCSR000DWU (H3K27me3), ENCSR000ALK (H3K27ac), ENCSR000ALP (H3K9ac), ENCSR000ARL (H2AFZ), ENCSR000ALM (H3K36me3), ENCSR000ALN (H3K4me2), ENCSR000ARK (EZH2), ENCSR000ALQ (H3K9me1), ENCSR000ARM (H3K79me2), ENCSR000ALR (H4K20me1), ENCSR000ALJ (CTCF), ENCSR000ALO (H3K4me3), ENCSR000ALI (H3K4me1), ENCSR000ALL (H3K27me3), ENCSR000ARN (H3K9me3), ENCSR000DNC (CTCF)

neural cell - 17 datasets
ENCSR404BPV (SMC3), ENCSR198ZYJ (RAD21), ENCSR934NHU (MXI1), ENCSR843ZUP (EP300), ENCSR822CEA (CTCF), ENCSR654VRX (H3K27me3), ENCSR714KGG (H3K36me3), ENCSR511CUH (EZH2), ENCSR076NBJ (H3K79me2), ENCSR329NAJ (H3K4me1), ENCSR045HLL (H3K4me2), ENCSR816JBG (H2AFZ), ENCSR608VNA (H3K4me3), ENCSR124VOE (H3K27ac), ENCSR000BTW (POLR2AphosphoS5), ENCSR000BTV (REST), ENCSR000BTX (TAF1)

mammary epithelial cell - 16 datasets
ENCSR000DUT (H3K27me3), ENCSR000DUQ (H3K4me3), ENCSR000DUS (CTCF), ENCSR000ALZ (H3K9ac), ENCSR000ALV (CTCF), ENCSR000ASB (H3K79me2), ENCSR000AMK (H3K4me2), ENCSR000ARF (H2AFZ), ENCSR000ARG (H3K9me3), ENCSR000AML (H3K4me3), ENCSR000AMJ (H3K4me1), ENCSR000ALW (H3K27ac), ENCSR000AMM (H4K20me1), ENCSR000ARE (EZH2), ENCSR000ALY (H3K36me3), ENCSR000ALX (H3K27me3)

SUDHL6 - 14 datasets
ENCSR694PMV (H3K4me1), ENCSR316KHQ (H3K36me3), ENCSR114GLZ (H3K9ac), ENCSR869HJR (H2AFZ), ENCSR307DQT (H3K27ac), ENCSR125DKL (CTCF), ENCSR018LUP (H3K9me2), ENCSR494LJG (H3K4me3), ENCSR587FCM (H3K9me3), ENCSR538KLU (H4K20me1), ENCSR471VHW (H3K79me2), ENCSR090TRI (EZH2), ENCSR804MDH (H3K4me2), ENCSR511OIE (H3K27me3)

Karpas-422 - 14 datasets
ENCSR646CKG (EZH2), ENCSR113REG (CTCF), ENCSR317NQG (H2AFZ), ENCSR604III (H3K79me2), ENCSR867UKC (H3K36me3), ENCSR306VSH (H3K4me1), ENCSR870IGD (H3K4me2), ENCSR978BQI (H3K9me3), ENCSR159CDJ (H4K20me1), ENCSR473TDG (H3K9me2), ENCSR910XKX (H3K4me3), ENCSR963HAR (H3K27me3), ENCSR058SHN (H3K9ac), ENCSR660IQS (H3K27ac)

CD14-positive monocyte - 14 datasets
ENCSR000DWM (H3K27me3), ENCSR000DWL (H3K4me3), ENCSR000ATF (H3K9ac), ENCSR000ASP (H3K9me3), ENCSR000ASN (H3K4me3), ENCSR000ASI (H2AFZ), ENCSR000ASO (H3K79me2), ENCSR000ASK (H3K27me3), ENCSR000ATN (CTCF), ENCSR000ASQ (H4K20me1), ENCSR000ASJ (H3K27ac), ENCSR000ASL (H3K36me3), ENCSR000ASM (H3K4me1), ENCSR000ATE (H3K4me2)

skeletal muscle myoblast - 13 datasets
ENCSR000ANK (H3K4me3), ENCSR000ANI (H3K4me1), ENCSR000APA (H2AFZ), ENCSR000ANE (CTCF), ENCSR000ANJ (H3K4me2), ENCSR000ANL (H3K9ac), ENCSR000ANF (H3K27ac), ENCSR000ANR (H3K9me3), ENCSR000ARH (EZH2), ENCSR000ANQ (H3K79me2), ENCSR000ANH (H3K36me3), ENCSR000ANG (H3K27me3), ENCSR000ANM (H4K20me1)

myotube - 13 datasets
ENCSR000ANZ (H3K4me3), ENCSR000ANY (H3K4me2), ENCSR000ASZ (EZH2), ENCSR000ANS (CTCF), ENCSR000ANU (H2AFZ), ENCSR000ATI (H3K27me3), ENCSR000AOZ (H4K20me1), ENCSR000ANX (H3K4me1), ENCSR000ANV (H3K27ac), ENCSR000ANW (H3K36me3), ENCSR000AOY (H3K9ac), ENCSR000AQM (H3K9me3), ENCSR000AON (H3K79me2)

fibroblast of dermis - 13 datasets
ENCSR000ASE (EZH2), ENCSR000ARJ (H4K20me1), ENCSR000APO (H3K27me3), ENCSR000APQ (H3K4me2), ENCSR000ARX (H3K9me3), ENCSR000APS (H3K9ac), ENCSR000ARV (H3K4me1), ENCSR000ARW (H3K79me2), ENCSR000APN (H3K27ac), ENCSR000APP (H3K36me3), ENCSR000APM (CTCF), ENCSR000APR (H3K4me3), ENCSR000ATG (H2AFZ)

astrocyte - 13 datasets
ENCSR000AQQ (H3K79me2), ENCSR000AOR (H3K27me3), ENCSR000ART (H3K9ac), ENCSR000AOT (H3K4me1), ENCSR000AQR (H3K9me3), ENCSR000AOS (H3K36me3), ENCSR000AOU (H3K4me3), ENCSR000AOO (CTCF), ENCSR000AOQ (H3K27ac), ENCSR000ARU (H4K20me1), ENCSR000ARR (EZH2), ENCSR000AQP (H2AFZ), ENCSR000ARS (H3K4me2)

Panc1 - 13 datasets
ENCSR000EXJ (H3K4me1), ENCSR000EXK (H3K27ac), ENCSR000EXI (H3K4me3), ENCSR000EXL (TCF7L2), ENCSR000DXB (H3K4me3), ENCSR000FCO (H3K27me3), ENCSR000FCN (H3K9me3), ENCSR000FCM (H3K36me3), ENCSR000BUP (REST), ENCSR000BJO (REST), ENCSR000BPK (REST), ENCSR000BOW (SIN3A), ENCSR000BOV (POLR2AphosphoS5)

DND-41 - 13 datasets
ENCSR000AQZ (H3K4me2), ENCSR000ARY (H3K9ac), ENCSR000ARB (H3K79me2), ENCSR000ARC (H4K20me1), ENCSR000AQU (CTCF), ENCSR000AQX (H3K36me3), ENCSR000ARZ (H3K9me3), ENCSR000ASW (EZH2), ENCSR000ARA (H3K4me3), ENCSR000ASX (H3K27me3), ENCSR000AQW (H3K27ac), ENCSR000AQY (H3K4me1), ENCSR000AQV (H2AFZ)

osteoblast - 12 datasets
ENCSR000API (H3K36me3), ENCSR000APL (H3K9me3), ENCSR000APK (H3K4me2), ENCSR000AUD (EP300), ENCSR000APF (CTCF), ENCSR000ASG (H3K79me2), ENCSR000APJ (H3K4me1), ENCSR000ATH (H3K4me3), ENCSR000APH (H3K27ac), ENCSR000AQT (H4K20me1), ENCSR000APG (H2AFZ), ENCSR000AQS (H3K27me3)

cardiac mesoderm - 12 datasets
ENCSR000DSP (H3K4me3), ENCSR000DSO (H3K4me3), ENCSR000DSM (H3K27me3), ENCSR000DSL (H3K27me3), ENCSR000DSK (H3K27me3), ENCSR000DSJ (H3K27me3), ENCSR000DSI (H3K36me3), ENCSR000DSH (H3K36me3), ENCSR000DSG (H3K36me3), ENCSR000DSF (H3K36me3), ENCSR000DSE (H3K4me3), ENCSR000DSD (H3K4me3)

MCF 10A - 12 datasets
ENCSR000DPC (POLR2A), ENCSR000DPB (STAT3), ENCSR000DPA (POLR2A), ENCSR000DOZ (STAT3), ENCSR000DOT (FOS), ENCSR000DOS (MYC), ENCSR000DOR (E2F4), ENCSR000DOQ (STAT3), ENCSR000DOP (FOS), ENCSR000DOO (FOS), ENCSR000DON (FOS), ENCSR000DOM (MYC)

HEK293 - 12 datasets
ENCSR000DTW (CTCF), ENCSR000DTU (H3K4me3), ENCSR000EVB (ELK4), ENCSR000EUY (TCF7L2), ENCSR000EUZ (TRIM28), ENCSR000EVD (ZNF263), ENCSR000FCK (H3K36me3), ENCSR000FCJ (H3K9me3), ENCSR000FCI (ZNF274), ENCSR000FCH (H3K27ac), ENCSR000FCG (H3K4me1), ENCSR000EZA (POLR2A)

DOHH2 - 12 datasets
ENCSR623GZY (H3K79me2), ENCSR279JHU (H4K20me1), ENCSR350RYG (H3K27me3), ENCSR784AQY (H3K36me3), ENCSR992YSL (H3K4me2), ENCSR052WRV (H3K4me3), ENCSR627TNG (H3K9me3), ENCSR741STU (H3K27ac), ENCSR460SEN (H3K4me1), ENCSR696NGW (H3K9ac), ENCSR463DSJ (H3K9me2), ENCSR084RDK (CTCF)

OCI-LY7 - 11 datasets
ENCSR660IQK (H3K9ac), ENCSR447ZGY (H3K27ac), ENCSR243AIS (H3K36me3), ENCSR060WGK (H3K4me1), ENCSR005SXO (H3K4me3), ENCSR389WWC (H3K9me3), ENCSR747ZDF (H4K20me1), ENCSR331RGM (H2AFZ), ENCSR027HML (CTCF), ENCSR752KQT (H3K27me3), ENCSR850QKN (H3K4me2)

OCI-LY3 - 11 datasets
ENCSR996GHD (H3K9ac), ENCSR629TDG (H2AFZ), ENCSR548PZS (H3K4me3), ENCSR756ZKG (CTCF), ENCSR867TPP (H3K27me3), ENCSR604JFH (H3K9me3), ENCSR638FRE (H3K36me3), ENCSR581LZU (H3K4me1), ENCSR957CQH (H3K79me2), ENCSR701ZDB (H3K4me2), ENCSR857GMX (H3K27ac)

OCI-LY1 - 11 datasets
ENCSR678AFU (H3F3A), ENCSR859JNA (H3K27me3), ENCSR790EDQ (H3K4me2), ENCSR189AGR (H3K9me3), ENCSR768JED (H3K9me2), ENCSR449AYM (H3K36me3), ENCSR597UDW (H3K27ac), ENCSR874HSH (H2AFZ), ENCSR184QUS (H3K4me1), ENCSR076JBA (H3K9ac), ENCSR422JNY (H3K4me3)

Loucy - 11 datasets
ENCSR657RRI (H3K4me3), ENCSR884QDT (H3K9me3), ENCSR429QYS (H3K79me2), ENCSR464DKE (CTCF), ENCSR543IKB (H3K9ac), ENCSR183CQK (H3K27me3), ENCSR165LOF (H3K4me2), ENCSR900HAP (H2AFZ), ENCSR760ZVL (H4K20me1), ENCSR566GSO (H3K27ac), ENCSR036KFJ (H3K4me1)

IMR-90 - 10 datasets
ENCSR000EFH (MAFK), ENCSR000EFD (RFX5), ENCSR000EFE (MXI1), ENCSR000EFF (MAZ), ENCSR000EFG (RCOR1), ENCSR000EFC (CHD1), ENCSR000EFI (CTCF), ENCSR000EFM (CEBPB), ENCSR000EFK (POLR2A), ENCSR000EFJ (RAD21)

GM12891 - 10 datasets
ENCSR000EAI (RELA), ENCSR000EAJ (POLR2A), ENCSR000BIK (POLR2A), ENCSR000BIL (POLR2AphosphoS5), ENCSR000BIM (TAF1), ENCSR000BII (POU2F2), ENCSR000BIJ (SPI1), ENCSR000BJH (PAX5), ENCSR000DKX (CTCF), ENCSR000BKJ (YY1)

T47D - 9 datasets
ENCSR000BVO (JUND), ENCSR000BQD (ESR1), ENCSR000BNO (CTCF), ENCSR000BMX (GATA3), ENCSR000BLM (EP300), ENCSR000BLL (ESR1), ENCSR000BKY (FOXA1), ENCSR000BKN (ESR1), ENCSR000BJS (ESR1)

NT2/D1 - 9 datasets
ENCSR000EXH (SUZ12), ENCSR000EXG (YY1), ENCSR000EXE (H3K27me3), ENCSR000EXD (H3K4me3), ENCSR000EXC (H3K9ac), ENCSR000EXB (H3K36me3), ENCSR000EXA (H3K4me1), ENCSR000EWZ (H3K9me3), ENCSR000EWY (ZNF274)

GM12892 - 8 datasets
ENCSR000EAM (POLR2A), ENCSR000EAN (RELA), ENCSR000BHZ (POLR2A), ENCSR000BIB (TAF1), ENCSR000BIA (POLR2AphosphoS5), ENCSR000BLT (YY1), ENCSR000BJI (PAX5), ENCSR000DKY (CTCF)

B cell - 8 datasets
ENCSR000DQR (H3K4me3), ENCSR000DQP (H3K4me3), ENCSR000AUX (H2AFZ), ENCSR000AVJ (H4K20me1), ENCSR000AUZ (EZH2), ENCSR000AUP (H3K27ac), ENCSR000AUV (CTCF), ENCSR000AUY (H3K4me2)

PFSK-1 - 6 datasets
ENCSR000BQN (TAF1), ENCSR000BPC (POLR2AphosphoS5), ENCSR000BOY (SIN3A), ENCSR000BOX (REST), ENCSR000BJP (REST), ENCSR000BGA (FOXP2)

HL-60 - 6 datasets
ENCSR000DUP (CTCF), ENCSR000DUO (H3K4me3), ENCSR000BTK (GABPA), ENCSR000BTL (POLR2AphosphoS5), ENCSR000BTF (REST), ENCSR000BUW (SPI1)

NB4 - 5 datasets
ENCSR000FAL (POLR2A), ENCSR000EHS (MAX), ENCSR000EHR (MYC), ENCSR000DWP (H3K4me3), ENCSR000DWN (CTCF)

mononuclear cell - 4 datasets
ENCSR000EXW (H3K27me3), ENCSR000EXV (H3K4me1), ENCSR000EXU (H3K9me3), ENCSR000EXT (H3K4me3)

kidney epithelial cell - 4 datasets
ENCSR000DVE (H3K36me3), ENCSR000DVF (H3K27me3), ENCSR000DVH (CTCF), ENCSR000DVG (H3K4me3)

foreskin fibroblast - 4 datasets
ENCSR000DUH (CTCF), ENCSR000DWS (H3K4me3), ENCSR000DUJ (H3K4me3), ENCSR000DWQ (CTCF)

bronchial epithelial cell - 4 datasets
ENCSR000DXK (H3K27me3), ENCSR000DXJ (H3K4me3), ENCSR000DXI (CTCF), ENCSR000DXH (H3K36me3)

U2OS - 4 datasets
ENCSR000EYF (H3K9me3), ENCSR000EYE (H3K36me3), ENCSR000EYD (SETDB1), ENCSR000EYC (TRIM28)

GM06990 - 4 datasets
ENCSR000DQT (H3K36me3), ENCSR000DQU (H3K27me3), ENCSR000DQW (CTCF), ENCSR000DQV (H3K4me3)

Caco-2 - 4 datasets
ENCSR000DQK (H3K36me3), ENCSR000DQL (H3K27me3), ENCSR000DQN (CTCF), ENCSR000DQM (H3K4me3)

BJ - 4 datasets
ENCSR000DQF (H3K36me3), ENCSR000DQG (H3K27me3), ENCSR000DQH (H3K4me3), ENCSR000DQI (CTCF)

ACC112 - 4 datasets
ENCSR778VGY (H3K4me3), ENCSR059MVB (H3K27ac), ENCSR475NLR (H3K27me3), ENCSR897FOZ (H3K36me3)

erythroblast - 3 datasets
ENCSR000EXO (POLR2A), ENCSR000EXP (GATA1), ENCSR000EXR (GATA1)

cardiac fibroblast - 3 datasets
ENCSR000DTH (H3K4me3), ENCSR000DTF (CTCF), ENCSR000DTE (H3K4me3)

WI38 - 3 datasets
ENCSR000DXY (H3K4me3), ENCSR000DXZ (H3K4me3), ENCSR000DYB (CTCF)

SK-N-MC - 3 datasets
ENCSR000DXL (H3K4me3), ENCSR000BGB (FOXP2), ENCSR000BPL (POLR2AphosphoS5)

LNCaP clone FGC - 3 datasets
ENCSR000DWF (H3K4me3), ENCSR000DME (CTCF), ENCSR000DMF (CTCF)

H7-hESC - 3 datasets
ENCSR000DST (H3K27me3), ENCSR000DSS (H3K36me3), ENCSR000DSR (H3K4me3)

retinal pigment epithelial cell - 2 datasets
ENCSR000DVI (CTCF), ENCSR000DVK (H3K4me3)

fibroblast of villous mesenchyme - 2 datasets
ENCSR000DVS (H3K4me3), ENCSR000DVQ (CTCF)

fibroblast of upper leg skin - 2 datasets
ENCSR000DPI (H3K4me3), ENCSR000DPG (CTCF)

fibroblast of the aortic adventitia - 2 datasets
ENCSR000DQA (H3K4me3), ENCSR000DPY (CTCF)

fibroblast of skin of abdomen - 2 datasets
ENCSR000DPV (CTCF), ENCSR000DPX (H3K4me3)

fibroblast of pulmonary artery - 2 datasets
ENCSR000DUX (CTCF), ENCSR000DUZ (H3K4me3)

fibroblast of pedal digit skin - 2 datasets
ENCSR000DPR (H3K4me3), ENCSR000DPP (CTCF)

fibroblast of mammary gland - 2 datasets
ENCSR000DUW (H3K4me3), ENCSR000DUU (CTCF)

fibroblast of gingiva - 2 datasets
ENCSR000DPU (H3K4me3), ENCSR000DPS (CTCF)

epithelial cell of proximal tubule - 2 datasets
ENCSR000DXF (H3K4me3), ENCSR000DXD (CTCF)

epithelial cell of esophagus - 2 datasets
ENCSR000DTT (H3K4me3), ENCSR000DTR (CTCF)

choroid plexus epithelial cell - 2 datasets
ENCSR000DTN (H3K4me3), ENCSR000DTL (CTCF)

cardiac muscle cell - 2 datasets
ENCSR000DTK (H3K4me3), ENCSR000DTI (CTCF)

brain microvascular endothelial cell - 2 datasets
ENCSR000DTC (H3K4me3), ENCSR000DTA (CTCF)

astrocyte of the spinal cord - 2 datasets
ENCSR000DSW (H3K4me3), ENCSR000DSU (CTCF)

astrocyte of the cerebellum - 2 datasets
ENCSR000DSY (H3K4me3), ENCSR000DSZ (CTCF)

WERI-Rb-1 - 2 datasets
ENCSR000DXW (CTCF), ENCSR000DXU (H3K4me3)

SH-SY5Y - 2 datasets
ENCSR000EYB (GATA2), ENCSR000EXZ (GATA3)

HFF-Myc - 2 datasets
ENCSR000DUM (CTCF), ENCSR000DUK (H3K4me3)

H54 - 2 datasets
ENCSR000DKN (CTCF), ENCSR000DKM (POLR2A)

GM19193 - 2 datasets
ENCSR000EBM (RELA), ENCSR000EBK (POLR2A)

GM19099 - 2 datasets
ENCSR000EBI (RELA), ENCSR000EBG (POLR2A)

GM18951 - 2 datasets
ENCSR000EBD (RELA), ENCSR000EBC (POLR2A)

GM18526 - 2 datasets
ENCSR000EBA (RELA), ENCSR000EAY (POLR2A)

GM18505 - 2 datasets
ENCSR000EAW (RELA), ENCSR000EAU (POLR2A)

GM15510 - 2 datasets
ENCSR000EAR (POLR2A), ENCSR000EAQ (RELA)

GM12875 - 2 datasets
ENCSR000DRU (CTCF), ENCSR000DRS (H3K4me3)

GM12866 - 2 datasets
ENCSR000DRG (H3K4me3), ENCSR000DRF (CTCF)

GM12865 - 2 datasets
ENCSR000DRE (CTCF), ENCSR000DRC (H3K4me3)

GM12864 - 2 datasets
ENCSR000DRB (CTCF), ENCSR000DQZ (H3K4me3)

GM10847 - 2 datasets
ENCSR000DYO (POLR2A), ENCSR000DYM (RELA)

GM08714 - 2 datasets
ENCSR000EUI (ZNF274), ENCSR000FCL (H3K4me3)

BE2C - 2 datasets
ENCSR000DQD (CTCF), ENCSR000DQB (H3K4me3)

spleen - 1 dataset
ENCSR000DNI (CTCF)

skeletal muscle cell - 1 dataset
ENCSR000DXT (H3K4me3)

pancreas - 1 dataset
ENCSR000DND (CTCF)

medulloblastoma - 1 dataset
ENCSR000DMY (CTCF)

lung - 1 dataset
ENCSR000DMH (CTCF)

kidney - 1 dataset
ENCSR000DMC (CTCF)

Raji - 1 dataset
ENCSR000EXX (POLR2A)

Jurkat - 1 dataset
ENCSR000DVU (H3K4me3)

GM20000 - 1 dataset
ENCSR000DLG (CTCF)

GM19240 - 1 dataset
ENCSR000DLF (CTCF)

GM19239 - 1 dataset
ENCSR000DLE (CTCF)

GM19238 - 1 dataset
ENCSR000DLD (CTCF)

GM13977 - 1 dataset
ENCSR000DLB (CTCF)

GM13976 - 1 dataset
ENCSR000DKZ (CTCF)

GM12874 - 1 dataset
ENCSR000DRR (CTCF)

GM12873 - 1 dataset
ENCSR000DRP (CTCF)

GM12872 - 1 dataset
ENCSR000DRN (CTCF)

GM12871 - 1 dataset
ENCSR000DRL (CTCF)

GM12870 - 1 dataset
ENCSR000DRK (CTCF)

GM12869 - 1 dataset
ENCSR000DRJ (CTCF)

GM12868 - 1 dataset
ENCSR000DRI (CTCF)

GM12867 - 1 dataset
ENCSR000DRH (CTCF)

GM12801 - 1 dataset
ENCSR000DQY (CTCF)

GM10266 - 1 dataset
ENCSR000DKR (CTCF)

GM10248 - 1 dataset
ENCSR000DKP (CTCF)

\end{document
